# Supplementary material for: The seminal fluid protein SFP-1 regulates mated hermaphrodite aging and fat metabolism in C. elegans
Source: EMBO J. 2025 Oct 27;44(23):7181–210. doi: 10.1038/s44318-025-00610-1 (PMC12669617; doi:10.1038/s44318-025-00610-1)
Supplement: Supplementary file 2 — Dataset EV1 [file 44318_2025_610_MOESM2_ESM.xlsx]

## Sheet: Legend
Dataset EV1 Summary of C. elegans lifespan analysis.
This table provides a comprehensive statistical summary of all lifespan experiments conducted in this study. For each experiment, the following data are included: the strain/genetic background tested, the experimental condition (if applicable, e.g., RNAi treatment, drug treatment), the mean lifespan, the median lifespan, the number of animals assessed (n), the log-rank (Mantel-Cox) test p-value c…

## Sheet: Lifespan data
Strain	Mean Lifespan ±SEM	Median Lifespan	75% Lifespan	n	P value against control	Figure	Date
N2 × N2♂	11.01±0.66	10	8	30/40	-	1J	04-13-2021
N2 × sfp-1♂	14.98±0.72	16	11	30/43	<0.001	1J
N2 × N2♂	11.54±0.47	11	10	25/29	-	exp. 2	10-24-2019
N2 × sfp-1♂	13.18±0.37	13	12	46/60	0.009
N2 × N2♂	11.48±0.67	11	10	19/27	-	exp. 3	11-23-2019
N2 × sfp-1♂	13.58±0.57	13	13	26/30	0.005
N2 × N2♂	10.22±0.78	12	10	16/18	-	EV1D	05-03-2024
N2 × sfp-1::yfp♂	8.22±0.54	8	6	20/22	0.025	EV1D
N2 × sfp-1♂	13.60±0.80	13	10	22/26	0.003	EV1D
N2 × N2♂	11.20±0.56	11	9	21/24	-	exp. 2	05-03-2024
N2 × sfp-1::yfp♂	9.49±0.42	9	8	34/40	0.013
N2 × sfp-1♂	12.93±0.93	12	10	22/27	0.005
N2 her on unconditioned plates	16.96±0.76	17	13	36/46	-	EV1G	01-01-2024
N2 her on N2♂ conditioned plates	11.72±0.28	11	9	97/118	<0.0001	EV1G
N2 her on sfp-1♂ conditioned plates	10.89±0.31	10	9	79/96	<0.0001	EV1G
N2 her on N2♂ conditioned plates	11.62±0.66	12	9	42/42	-	exp. 2	01-06-2024
N2 her on sfp-1♂ conditioned plates	13.01±0.75	13	10	28/33	0.197
control- unmated	15.63±1.01	15	12	19/19	-	2C	04-03-2024
bafA1- unmated	12.65±0.79	12	10	20/20	0.015	2C
control- mated	7.72±0.35	7	7	18/18	<0.0001	2C
bafA1- mated	9.68±0.44	10	8	19/19	<0.0001	2C
control- unmated	16.38±1.41	14	11	16/19	-	exp. 2	04-28-2024
bafA1- unmated	13.72±0.86	13	10	20/23	0.049
control- mated	10.02±0.59	10	8	13/19	<0.0001
bafA1- mated	12.81±0.63	12	10	16/19	0.019
control- unmated	16.95±0.95	16	13	23/26	-	exp. 3	05-01-2024
bafA1- unmated	14.11±0.65	14	11	18/20	0.003
control- mated	11.16±0.49	11	10	22/24	<0.0001
bafA1- mated	14.09±0.58	13	10	18/23	<0.0001
VP303-vector RNAi - unmated	16.44±1.29	17	12	20/24	-	2D	05-23-2024
VP303-rab-10 RNAi -unmated	15.84±0.65	16	12	44/50	0.287	2D
VP303-vector RNAi - mated	9.63±0.85	9	6	16/16	<0.0001	2D
VP303-rab-10 RNAi -mated	13.49±0.51	13	11	39/45	0.006	2D
VP303-vector RNAi -unmated	19.00±0.86	18	16	35/44	-	exp. 2	06-03-2024
VP303-rab-10 RNAi -unmated	17.52±1.17	17	14	17/19	0.067
VP303-vector RNAi - mated	11.16±0.38	10	8	57/65	<0.0001
VP303-rab-10 RNAi -mated	12.89±0.66	12	9	39/45	<0.0001
VP303-vector RNAi - unmated	16.44±1.29	17	12	20/24	-	2E	05-23-2024
VP303-cav-1 RNAi -unmated	17.76±1.06	18	15	17/24	0.941	2E
VP303-vector RNAi - mated	9.63±0.85	9	6	16/16	<0.0001	2E
VP303-cav-1 RNAi -mated	12.76±0.62	13	9	50/50	0.004	2E
N2 × N2♂	10.45±0.64	10	8	22/29	-	3C	09-03-2023
N2 × anoh-1♂	10.52±0.56	10	8	23/39	0.9	3C
N2 × anoh-2♂	11.93±0.93	10	9	20/36	0.09	3C
N2 × anoh-1; anoh-2♂	16.26±0.91	16	13	22/34	<0.0001	3C
N2 × N2♂	9.88±0.47	9	8	24/29	-	exp. 2	09-15-2023
N2 × anoh-1♂	11.84±0.59	11	10	16/28	0.035
N2 × anoh-2♂	11.43±0.78	10	9	30/40	0.073
N2 × anoh-1; anoh-2♂	13.40±0.99	14	11	22/39	0.001
N2	17.90±0.57	18	14	82/102	-	4A	04-05-2022
gonEx17 [Pges-1::sfp-1]	13.77±0.41	13	11	85/88	<0.0001	4A
gonEx18 [Psmu-1::sfp-1]	17.44±0.61	17	12	80/97	0.529	4A
gonEx4 [Pmyo-3::sfp-1]	19.13±0.60	19	15	75/86	0.219	4A
gonEx5 [Pregf-1::sfp-1]	18.17±0.59	18	15	78/88	0.978	4A
N2	18.23±0.70	19	15	74/89	-	exp. 2	11-29-2021
gonEx17 [Pges-1::sfp-1]	13.69±0.39	13	11	88/97	<0.0001
gonEx18 [Psmu-1::sfp-1]	17.44±0.61	18	15	43/80	0.241
gonEx4 [Pmyo-3::sfp-1]	18.91±0.60	19	15	75/86	0.941
gonEx5 [Pregf-1::sfp-1]	18.22±0.46	18	14	80/98	0.192
N2	18.04±0.49	18	15	79/100	-	4C	06-05-2022
gonEx17 [Pges-1::sfp-1]	13.97±0.45	13	11	84/91	<0.0001	4C
gonEx19 [Pges-1::△NTF2L]	17.30±0.55	17	13	70/90	0.39	4C
gonEx20 [Pges-1::△98-132]	17.48±0.84	16	14	46/67	0.857	4C
gonEx21 [Pges-1::△signal peptide]	15.20±0.47	14	12	82/100	<0.0001	4C
N2	17.87±0.57	18	15	82/102	-	exp. 2	07-19-2021
gonEx17 [Pges-1::sfp-1]	14.19±0.46	13	11	48/56	<0.0001
gonEx19 [Pges-1::△NTF2L]	17.34±0.54	17	14	70/90	0.256
gonEx20 [Pges-1::△98-132]	15.71±0.78	16	12	75/86	0.045
gonEx21 [Pges-1::△signal peptide]	16.16±0.46	16	14	73/99	0.004
N2	13.17±0.46	13	9	98/105	-	EV3A	11-06-2024
gonEx17 [Pges-1::sfp-1]	9.25±0.52	8	6	53/71	<0.0001	EV3A
glp-1(e2141)	17.33±1.30	18	12	21/55	<0.0001	EV3A
gonEx17 [Pges-1::sfp-1];glp-1(e2141)	12.10±0.63	11	9	52/57	0.324	EV3A
N2	17.40±0.79	18	14	48/53	-	EV3C	03-09-2024
gonEx6 [Pges-1::K12H6.5]	19.61±0.46	20	16	77/86	0.058	EV3C
gonEx7 [Pges-1::F40G9.15]	16.74±0.53	17	14	57/70	0.194	EV3C
N2 × N2♂	9.33±0.49	8	7	25/27	-	5A	01-01-2024
N2 × sfp-1♂	12.60±0.72	12	10	21/28	<0.0001	5A
daf-16（mgDf47）× N2♂	8.45±0.36	9	7	2025-12-21	0.364	5A
daf-16（mgDf47）× sfp-1♂	11.08±0.55	11	9	21/31	0.017	5A
N2	17.18±0.77	17	13	37/47	<0.0001	5A
daf-16（mgDf47）	14.31±0.76	16	10	25/28	<0.0001	5A
N2 × N2♂	9.33±0.49	8	7	25/27	-	exp. 2	01-06-2024
N2 × sfp-1♂	12.84±0.73	13	10	22/29	<0.0001
daf-16（mgDf47）× N2♂	9.68±0.44	9	8	20/23	0.574
daf-16（mgDf47）× sfp-1♂	11.11±0.64	11	8	27/30	0.024
N2 × N2♂	10.39±0.48	10	9	24/26	-	5C	01-01-2024
N2 × sfp-1♂	12.35±0.63	12	10	19/25	0.016	5C
skn-1（zu135）× N2♂	11.00±0.45	11	9	26/26	0.426	5C
skn-1（zu135）× sfp-1♂	10.74±0.51	11	9	19/19	0.729	5C
N2	17.18±0.77	17	13	37/47	<0.0001	5C
skn-1（zu135）	12.40±0.50	12	10	57/63	0.005	5C
N2 × N2♂	10.66±0.50	11	10	21/27	-	exp. 2	03-06-2024
N2 × sfp-1♂	14.63±0.71	15	13	21/24	<0.0001
skn-1（zu135）× N2♂	10.48±0.58	11	9	24/26	0.899
skn-1（zu135）× sfp-1♂	10.79±0.78	11	8	21/30	0.394
N2 × N2♂	10.00±0.80	10	7	22/28	-	exp. 3	03-16-2024
N2 × sfp-1♂	14.31±0.64	14	12	16/18	0.001
skn-1（zu135）× N2♂	10.11±0.65	10	8	18/25	0.936
skn-1（zu135）× sfp-1♂	11.31±0.41	11	9	15/22	0.628
N2	17.01±0.45	17	13	119/136	-	5E	02-06-2024
gonEx17 [Pges-1::sfp-1]	14.33±0.50	14	12	48/52	<0.0001	5E
skn-1（zu135）	12.40±0.50	12	10	57/63	<0.0001	5E
gonEx17 [Pges-1::sfp-1]; skn-1（zu135）	15.11±0.52	15	12	41/44	0.0019	5E
N2	16.79±0.58	17	13	70/80	-	exp. 2	02-26-2024
gonEx17 [Pges-1::sfp-1]	14.21±0.51	14	12	46/50	<0.0001
skn-1（zu135）	10.45±0.67	10	7	29/42	<0.0001
gonEx17 [Pges-1::sfp-1]; skn-1（zu135）	13.19±0.55	12	10	62/73	<0.0001
N2	16.75±0.76	15	13	53/58	-	exp. 3	03-13-2024
gonEx17 [Pges-1::sfp-1]	12.96±0.40	12	10	81/87	<0.0001
skn-1（zu135）	12.41±0.45	12	10	46/48	<0.0001
gonEx17 [Pges-1::sfp-1]; skn-1（zu135）	12.62±0.46	12	10	55/63	<0.0001
gonEx17-vector RNAi	16.76±0.51	16	13	70/74	-	EV4A	02-18-2023
gonEx17-pqm-1 RNAi	17.77±0.80	17	14	52/62	0.238	EV4A
gonEx17-ceh-60 RNAi	14.58±0.52	15	12	55/60	0.002	EV4A
gonEx17-pha-4 RNAi	15.33±0.62	13	12	57/60	0.316	EV4A
gonEx17-hsf-1 RNAi	12.43±0.40	13	10	51/58	<0.0001	EV4A
gonEx17-daf-12 RNAi	15.26±0.52	14	12	74/77	0.069	EV4A
gonEx17-vector RNAi	15.81±0.58	16	12	58/64	-	exp. 2	12-17-2022
gonEx17-pqm-1 RNAi	17.02±0.61	17	13	45/52	0.227
gonEx17-ceh-60 RNAi	15.00±0.71	14	12	31/40	0.771
N2-vector RNAi	20.71±0.55	21	16	92/100	-	EV4B	02-18-2023
N2-pqm-1 RNAi	15.16±0.56	14	11	88/94	<0.0001	EV4B
N2-ceh-60 RNAi	21.19±0.79	22	16	48/49	0.601	EV4B
N2-pha-4 RNAi	20.36±0.53	20	17	80/82	0.258	EV4B
N2-hsf-1 RNAi	11.66±0.31	12	10	56/64	<0.0001	EV4B
N2-daf-12 RNAi	19.44±0.49	19	16	80/92	0.007	EV4B
N2-vector RNAi	21.60±0.70	21	16	56/62	-	exp. 2	12-17-2022
N2-pqm-1 RNAi	16.22±0.56	15	12	56/60	<0.0001
N2-ceh-60 RNAi	21.97±0.94	22	16	38/40	0.449
N2-vector RNAi	22.21±0.55	22	19	77/81	-	EV4C	12-13-2022
N2-daf-16 RNAi	17.76±0.58	18	15	67/73	<0.0001	EV4C
gonEx17-vector RNAi	17.06±0.53	17	14	76/81	<0.0001	EV4C
gonEx17-daf-16 RNAi	15.95±0.40	16	14	90/98	<0.0001	EV4C
N2-vector RNAi	22.21±0.55	22	19	77/81	-	EV4D	12-13-2022
N2-skn-1 RNAi	18.39±0.37	18	16	77/87	<0.0001	EV4D
gonEx17-vector RNAi	17.06±0.53	17	14	76/81	<0.0001	EV4D
gonEx17-skn-1 RNAi	19.50±0.40	19	17	104/110	<0.0001	EV4D
N2-vector RNAi	22.00±0.43	22	19	116/135	-	EV4E	11-13-2023
N2-sek-1 RNAi	19.81±0.64	20	15	71/81	0.021	EV4E
gonEx17-vector RNAi	13.43±0.71	14	11	37/38	<0.0001	EV4E
gonEx17-sek-1 RNAi	15.71±0.48	16	13	66/72	<0.0001	EV4E
N2-vector RNAi	22.00±0.43	22	19	116/135	-	EV4F	10-20-2023
N2-pmk-1 RNAi	19.79±0.58	20	16	42/47	0.001	EV4F
gonEx17-vector RNAi	13.43±0.71	14	11	37/38	<0.0001	EV4F
gonEx17-pmk-1 RNAi	16.18±0.52	16	14	57/58	<0.0001	EV4F
N2-vector RNAi	21.83±0.55	22	19	84/95	-	exp. 2	10-30-2023
N2-pmk-1 RNAi	17.77±0.43	18	15	42/47	<0.0001
gonEx17-vector RNAi	14.73±0.43	14	11	64/70	<0.0001
gonEx17-pmk-1 RNAi	16.20±0.45	16	13	43/44	<0.0001
N2-vector RNAi	22.39±0.55	23	19	68/85	-	exp. 3	11-30-2023
N2-pmk-1 RNAi	20.10±0.55	21	17	67/71	<0.0001
gonEx17-vector RNAi	14.98±0.46	15	11	71/80	<0.0001
gonEx17-pmk-1 RNA	15.66±0.54	14	12	75/82	<0.0001
N2-vector RNAi	22.79±0.61	24	20	49/50	-	EV4L	11-06-2023
N2-vit-1 RNAi	17.81±0.71	18	11	63/66	<0.0001	EV4L
gonEx17-vector RNAi	15.33±0.42	15	12	67/86	<0.0001	EV4L
gonEx17-vit-1 RNAi	13.84±0.42	13	11	78/82	<0.0001	EV4L
N2-vector RNAi	22.79±0.61	24	20	49/50	-	EV4M	11-08-2023
N2-vit-2 RNAi	18.15±0.73	18	13	48/59	<0.0001	EV4M
gonEx17-vector RNAi	15.33±0.42	15	12	67/86	<0.0001	EV4M
gonEx17-vit-2 RNAi	14.72±0.62	14	10	59/61	<0.0001	EV4M
N2-vector RNAi	22.79±0.61	24	20	49/50	-	EV4N	11-10-2023
N2-vit-3 RNAi	18.06±0.53	19	13	88/93	<0.0001	EV4N
gonEx17-vector RNAi	15.33±0.42	15	12	67/86	<0.0001	EV4N
gonEx17-vit-3 RNAi	13.89±0.38	13	11	91/100	<0.0001	EV4N
N2-vector RNAi	22.79±0.61	24	20	49/50	-	EV4O	11-15-2023
N2-vit-4 RNAi	16.71±0.66	17	13	40/42	<0.0001	EV4O
gonEx17-vector RNAi	15.33±0.42	15	12	67/86	<0.0001	EV4O
gonEx17-vit-4 RNAi	13.40±0.45	13	10	62/74	<0.0001	EV4O
N2-vector RNAi	22.79±0.61	24	20	49/50	-	EV4P	11-15-2023
N2-vit-5 RNAi	17.70±0.51	17	13	105/119	<0.0001	EV4P
gonEx17-vector RNAi	15.33±0.42	15	12	67/86	<0.0001	EV4P
gonEx17-vit-5 RNAi	12.73±0.35	13	10	84/102	<0.0001	EV4P
N2-vector RNAi	22.79±0.61	24	20	49/50	-	EV4Q	11-15-2023
N2-vit-6 RNAi	17.50±0.59	17	12	78/90	<0.0001	EV4Q
gonEx17-vector RNAi	15.33±0.42	15	12	67/86	<0.0001	EV4Q
gonEx17-vit-6 RNAi	14.31±0.59	13	11	54/70	<0.0001	EV4Q
N2-vector RNAi	22.41±0.75	22	18	64/95	-	7E	09-30-2022
N2-fat-1 RNAi	21.90±0.55	23	17	85/99	0.202	7E
gonEx17-vector RNAi	18.39±0.49	18	15	77/96	<0.0001	7E
gonEx17-fat-1 RNAi	24.00±0.54	25	21	93/102	0.479	7E
N2-vector RNAi	20.81±1.01	20	16	36/43	-	exp. 2	11-20-2022
N2-fat-1 RNAi	22.11±0.81	23	16	53/81	0.585
gonEx17-vector RNAi	17.29±0.41	17	13	113/121	<0.0001
gonEx17-fat-1 RNAi	19.79±1.00	19	14	42/50	0.475
N2-vector RNAi	20.81±1.01	20	16	36/43	-	7F	11-20-2022
N2-fat-2 RNAi	21.56±0.76	23	17	59/68	0.905	7F
gonEx17-vector RNAi	17.29±0.41	17	13	113/121	<0.0001	7F
gonEx17-fat-2 RNAi	22.03±0.76	24	18	60/67	0.661	7F
N2-vector RNAi	22.41±0.75	22	18	64/95	-	exp. 2	09-30-2022
N2-fat-2 RNAi	17.31±0.94	15	14	45/73	<0.0001
gonEx17-vector RNAi	18.39±0.49	18	15	77/96	<0.0001
gonEx17-fat-2 RNAi	21.23±0.89	20	15	70/105	0.792
N2-vector RNAi:	21.45±0.78	22	20	22/24	-	7G	11-20-2024
N2-fat-1 RNAi	21.50±0.61	22	20	32/32	0.941	7G
N2 × sfp-1::yfp♂-vector RNAi	12.72±0.89	11	9	23/27	<0.0001	7G
N2 × sfp-1::yfp♂-fat-1 RNAi	18.97±0.85	20	16	26/29	0.133	7G
N2-vector RNAi	21.45±0.78	22	20	22/24	-	7H	11-20-2024
N2-fat-2 RNAi	19.78±0.91	20	17	27/27	0.333	7H
N2 × sfp-1::yfp♂-vector RNAi	12.72±0.89	11	9	23/27	<0.0001	7H
N2 × sfp-1::yfp♂-fat-2 RNAi	17.84±0.83	18	16	17/25	0.001	7H
N2-vector RNAi	22.41±0.75	22	18	64/95	-	EV5B	09-30-2022
N2-fat-3 RNAi	23.96±0.52	26	20	138/142	0.241	EV5B
gonEx17-vector RNAi	18.39±0.49	18	15	77/96	<0.0001	EV5B
gonEx17-fat-3 RNAi	23.32±0.62	24	18	98/109	0.422	EV5B
N2-vector RNAi	22.41±0.75	22	18	64/95	-	EV5C	09-30-2022
N2-fat-4 RNAi	19.91±0.60	21	17	74/90	0.002	EV5C
gonEx17-vector RNAi	18.39±0.49	18	15	77/96	<0.0001	EV5C
gonEx17-fat-4 RNAi	22.15±0.75	23	17	93/94	0.554	EV5C
N2-vector RNAi	20.81±1.01	20	16	36/43	-	EV5D	11-20-2022
N2-fat-5 RNAi	21.31±0.58	22	18	84/98	0.838	EV5D
gonEx17-vector RNAi	17.29±0.41	17	13	113/121	<0.0001	EV5D
gonEx17-fat-5 RNAi	21.06±0.94	23	16	48/68	0.915	EV5D
N2-vector RNAi	22.41±0.75	22	18	64/95	-	exp. 2	09-30-2022
N2-fat-5 RNAi	22.35±0.66	22	18	84/94	0.064
gonEx17-vector RNAi	18.39±0.49	18	15	77/96	<0.0001
gonEx17-fat-5 RNAi	22.99±0.82	23	17	58/70	0.821
N2-vector RNAi	20.81±1.01	20	16	36/43	-	EV5E	11-20-2022
N2-fat-6 RNAi	13.71±0.43	13	12	61/61	<0.0001	EV5E
gonEx17-vector RNAi	17.29±0.41	17	13	113/121	<0.0001	EV5E
gonEx17-fat-6 RNAi	14.89±0.42	15	12	84/97	<0.0001	EV5E
N2-vector RNAi	22.41±0.75	22	18	64/95	-	exp. 2	09-30-2022
N2-fat-6 RNAi	14.64±0.43	14	13	64/99	<0.0001
gonEx17-vector RNAi	18.39±0.49	18	15	77/96	<0.0001
gonEx17-fat-6 RNAi	15.32±0.49	15	13	55/92	<0.0001
N2-vector RNAi	22.41±0.75	22	18	64/95	-	EV5F	09-30-2022
N2-fat-7 RNAi	17.25±0.56	20	18	51/78	<0.0001	EV5F
gonEx17-vector RNAi	18.39±0.49	18	15	77/96	<0.0001	EV5F
gonEx17-fat-7 RNAi	17.50 ± 0.66	20	17	49/79	<0.0001	EV5F
N2-vector RNAi	20.81±1.01	20	16	36/43	-	exp. 2	11-20-2022
N2-fat-7 RNAi	16.90±0.46	17	14	63/78	<0.0001
gonEx17-vector RNAi	17.29±0.41	17	13	113/121	<0.0001
gonEx17-fat-7 RNAi	17.45±0.52	17	14	44/49	<0.0001
