# Supplementary material for: The seminal fluid protein SFP-1 regulates mated hermaphrodite aging and fat metabolism in C. elegans
Source: EMBO J. 2025 Oct 27;44(23):7181–210. doi: 10.1038/s44318-025-00610-1 (PMC12669617; doi:10.1038/s44318-025-00610-1)
Supplement: Supplementary file 3 — Dataset EV2 [file 44318_2025_610_MOESM3_ESM.xlsx]

## Sheet: Legend
Dataset EV2 Strains, Plasmids and Oligos.
This table lists the C. elegans strains, plasmids, and primer sequences employed for generating (via gene editing) or validating these strains in this study. The "Oligos" column provides the specific DNA sequences used for gene synthesis, plasmid construction, or genotyping verification.

## Sheet: Strains
C.elegans strain	Genotype	Source
N2	Wild type	CGC
JKG466	gonEx1 [sfp-1::YFP]	This paper
JKG29	sfp-1(syb1800) III	sunybiotech
JKG5	daf-16(mgDf47) I	CGC
JKG265	rde-1(ne219) V; kbIs7 [nhx-2p::rde-1 + rol-6(su1006)]	CGC
JKG367	gonEx17 [Pges-1::sfp-1::SL2::YFP]	This paper
JKG462	glo-4(ok623) V	CGC
JKG364	gonEx18 [Psmu-1::sfp-1+Psmu-1::GFP]	This paper
JKG11	gonEx4 [Pmyo-3::sfp-1::SL2::YFP]	This paper
JKG12	gonEx5 [Pregf-1::sfp-1::SL2::YFP]	This paper
JKG770	gonEx2 [Pmyo-3::sfp-1::YFP]	This paper
JKG813	gonEx3 [Pges-1::sfp-1::YFP]	This paper
JKG908	gonEx6 [Pges-1::K12H6.5::SL2::YFP]	This paper
JKG914	gonEx7 [Pges-1::F40G9.15::SL2::YFP]	This paper
JKG729	anoh-1(tm4762) III	CGC
JKG728	anoh-2(tm4796) IV	CGC
JKG773	anoh-1(tm4762);anoh-2(tm4796)	CGC
JKG781	sfp-1::YFP;anoh-1(tm4762) III	This paper
JKG771	sfp-1::YFP;anoh-2(tm4796) IV	This paper
JKG782	sfp-1::YFP;anoh-1(tm4762);anoh2(tm4796)	This paper
JKG888	gonEx8 [Pges-1::sfp-1△NTF2L::YFP]	This paper
JKG368	gonEx19 [Pges-1::△NTF2L::SL2::YFP]	This paper
JKG463	gonEx20 [Pges-1:: △98-132::SL2::YFP]	This paper
JKG445	gonEx21 [Pges-1:: △signal peptide::SL2::YFP]	This paper
JKG47	skn-1(zu135) IV	CGC
JKG221	daf-16::gfp (zIs356 (pDAF-16::DAF-16-GFP;rol-6))	CGC
JKG431	gonEx9 [Pges-1::sfp-1::SL2::mCherry2]	This paper
JKG880	gonEx17 [Pges-1::sfp-1];skn-1(zu135)	This paper
JKG400	ldIs7 [skn-1B/C::GFP + pRF4(rol-6(su1006))]	CGC
JKG494	ldIs7 [skn-1B/C::GFP+ pRF4(rol-6(su1006))];gonEx9 [Pges-1::sfp-1::SL2::mCherry2]	This paper
JKG708	dvIs19[gst-4p::gfp]	CGC
JKG827	dvIs19[gst-4p::gfp];gonEx9 [Pges-1::sfp-1::SL2::mCherry2]	This paper
JKG1049	sfp-1::mNG (syb9898) III	sunybiotech
JKG1032	glp-1(e2141) B6 III	This paper
JKG1047	gonEx17 [Pges-1::sfp-1];glp-1(e2141) B6	This paper
JKG915	vit-1(ok2616) X	CGC
JKG916	vit-2(ok3211) X	CGC
JKG1080	gonEx17 [Pges-1::sfp-1];vit-1(ok2616)	This paper
JKG1062	gonEx17 [Pges-1::sfp-1];vit-2(ok3211)	This paper
JKG1059	gonEx22 [Pges-1::GFP11*7];glo-4	This paper
JKG220	Psod-3::gfp	CGC
JKG1021	gonEx23[sfp-1::GFP1-10]	This paper

## Sheet: Plasmids
Recombinant DNA
Plasmid: PBS77::Psfp-1::sfp-1::yfp	This paper
Plasmid: PBS77::Pges-1::sfp-1::yfp	This paper
Plasmid: PBS77::Pmyo-3::sfp-1::yfp	This paper
Plasmid: PBS77::Pmyo-3::sfp-1::SL2::yfp	This paper
Plasmid: PBS77::Prgef-1::sfp-1::SL2::yfp	This paper
Plasmid: PBS77::Pges-1::K12H6.5::SL2::yfp	This paper
Plasmid: PBS77::Pges-1:F40G9.15::SL2::yfp	This paper
Plasmid: PBS77::Pges-1::sfp-1(△NTF2L)::SL2::yfp	This paper
Plasmid: PBS77::Pges-1::::sfp-1::SL2::mCherry2	This paper
Plasmid: PBS77::Pges-1::sfp-1::SL2::yfp	This paper
Plasmid:Pcfj150::Psmu-1::sfp-1	This paper
Plasmid: PBS77::Pges-1::sfp-1(△signal peptide)::SL2::yfp	This paper
Plasmid: PBS77::Pges-1::sfp-1(△98-132)::SL2::yfp	This paper
Plasmid: PBS77::Pges-1::GFP11*7	This paper
Plasmid: PBS77::sfp-1::GFP1-10	This paper
Plasmid: L4440 vector RNAi	This paper
Plasmid: L4440 daf-2 RNAi	This paper
Plasmid: L4440 daf-16 RNAi	Ahringer RNAi library
Plasmid: L4440 skn-1 RNAi	Ahringer RNAi library
Plasmid: L4440 pqm-1 RNAi	Ahringer RNAi library
Plasmid: L4440 ceh-60 RNAi	This paper
Plasmid: L4440 pha-4 RNAi	Ahringer RNAi library
Plasmid: L4440 hsf-1 RNAi	Ahringer RNAi library
Plasmid: L4440 daf-12 RNAi	Ahringer RNAi library
Plasmid: L4440 pmk-1 RNAi	Ahringer RNAi library
Plasmid: L4440 sek-1 RNAi	This paper
Plasmid: L4440 vit-1 RNAi	Ahringer RNAi library
Plasmid: L4440 vit-2 RNAi	This paper
Plasmid: L4440 vit-3 RNAi	Ahringer RNAi library
Plasmid: L4440 vit-4 RNAi	Ahringer RNAi library
Plasmid: L4440 vit-5 RNAi	Ahringer RNAi library
Plasmid: L4440 vit-6 RNAi	This paper
Plasmid: L4440 fat-1 RNAi	This paper
Plasmid: L4440 fat-2 RNAi	Ahringer RNAi library
Plasmid: L4440 fat-3 RNAi	Ahringer RNAi library
Plasmid: L4440 fat-4 RNAi	Ahringer RNAi library
Plasmid: L4440 fat-5 RNAi	Ahringer RNAi library
Plasmid: L4440 fat-6 RNAi	Ahringer RNAi library
Plasmid: L4440 fat-7 RNAi	Ahringer RNAi library

## Sheet: Oligos
For constructing Psfp-1::sfp-1::yfp
gene	forward primer (5'-3')	reverse primer (5'-3')
Psfp-1::sfp-1	AATAAGCTTGCATGCCTGCAGGTGCCTCCGAATCATCTGATCTC	TGAGACAGcctcgagtgcggccgcCATCCAATCACTGAAGTGCACC
For constructing Pges-1::sfp-1::yfp
gene	forward primer (5'-3')	reverse primer (5'-3')
Pges-1::sfp-1	CTGAATTCAAAGATAAGATATG	CATCCAATCACTGAAGTGCACC
For constructing Pmyo-3::sfp-1::yfp
gene	forward primer (5'-3')	reverse primer (5'-3')
Pmyo-3::sfp-1	CCTGCAGGCTTGGGCTGCAG	CATCCAATCACTGAAGTGCACC
For constructing Pmyo-3::sfp-1::SL2::yfp
gene	forward primer (5'-3')	reverse primer (5'-3')
myo3 promoter	CCTGCAGGCTTGGGCTGCAG	ggatccTGGATCTAGTGGTCGTGG
sfp-1 gDNA	caaaGGTACCaaaaATGCGTCTTCCAATTTTTCTTCTAG	caatGCGGCCGCCTACATCCAATCACTGAAGTGCACC
For constructing Pges-1::sfp-1::SL2::mCherry2
gene	forward primer (5'-3')	reverse primer (5'-3')
Pges-1::sfp-1cDNA	CTGAATTCAAAGATAAGATATG	CTACATCCAATCACTGAAGTG
For constructing Pges-1::K12H6.5::SL2::yfp
gene	forward primer (5'-3')	reverse primer (5'-3')
K12H6.5cDNA	ATGACCTCCTCGACAACC	TCAACCGAATAGTTGGATAAATGC
For constructing Pges-1:F40G9.15::SL2::yfp
gene	forward primer (5'-3')	reverse primer (5'-3')
F40G9.15cDNA	ATGATTCGCCTTGTCAG	TCAATAGAATTGTTGCTCATAGAC
For constructing Pges-1::GFP11*7
gene	forward primer (5'-3')	reverse primer (5'-3')
PBS77::Pges-1	AATCACATAACAGATCTGCGGCCGCAGAATTC	CATATGGTCGCGTTTTTCTACCGGTACGGATTCCATCC
::GFP11*7	GGTAGAAAAACGCGACCATATGGTTCTCCAC	CGCAGATCTGTTATGTGATTCCGGCAGCGTTG
For constructing Psfp-1::sfp-1::GFP1-10
gene	forward primer (5'-3')	reverse primer (5'-3')
PBS77::Psfp-1::sfp-1	AATGAAAAATAACAGATCTGCGGCCGCAGAATTC	CTTTGGACATTTTTTCTACCGGTACGGATTCCATC
::GFP1-10	ACCGGTAGAAAAAATGTCCAAAGGAGAAGAACTGTTTAC	GCGGCCGCAGATCTGTTATTTTTCATTTGGATCTTTGCTCAGG
For constructing daf-2 RNAi
gene	forward primer (5'-3')	reverse primer (5'-3')
daf-2 cDNA	AGAAGAAATGCATCGAAG	CACCTTGTTCCTGATTC
For constructing ceh-60 RNAi
gene	forward primer (5'-3')	reverse primer (5'-3')
ceh-60 cDNA	ATGGATAATCTTATTAAGCAGCTC	AACCTTTTGGAAATGCTTTG
For constructing sek-1 RNAi
gene	forward primer (5'-3')	reverse primer (5'-3')
sek-1 cDNA	AAGATCGTGATGCCAACACC	AGAATGTTCGACGGTTTCACG
For constructing vit-2 RNAi
gene	forward primer (5'-3')	reverse primer (5'-3')
vit-2 cDNA	CGGATACACCATCAAGACCCAAC	GGCGAGACTCCTTCAAGAGAC
For constructing vit-6 RNAi
gene	forward primer (5'-3')	reverse primer (5'-3')
vit-6 cDNA	AAGGACTCCAAGTGCAACTAC	TGTCGCACTTCTGGTCG
For constructing fat-1 RNAi
gene	forward primer (5'-3')	reverse primer (5'-3')
fat-1 cDNA	ATGGTCGCTCATTCCTC	CACACAGCAACAGATTCC
Genotyping
gene	forward primer (5'-3')	reverse primer (5'-3')
skn-1(zu135)	gctttaataaggtttcgaccgag	ttcggaatctccacgatacac
vit-1(ok2616)	acaagcgccaattacttcca	TGGTTGATAACGAGTGAAGGA
vit-2(ok3211)	TCACATGGAAAACGAGGACA	GCTCTTGGTTGAGAAGACGG
anoh-1(tm4762)	atccccgcaaaaattgggcc	gggagtcccggtttgacttg
anoh-2(tm4796)	cccaaaatctcagcccagtcc	ggaagaggtaggcgctctgtt
Gene Synthesis for truncation of sfp-1:
Delete signal peptide:(1, 19-133）	GGTACCATGTTGGATCCAGTCCCCGAAGAATATGCCAACGTACCGAAGGAGTTCTTCGAAAAGTTCCAGGCAGCTATCAAATCAGGGGACCCAGTTGCAGTAGTGGATCTTTTTGCTCCGGATGATATGCTTCCTGTCAGTGGCATGATTGAAGCGGCACAGGGAATCATCAAATCTTTTGAATCTTATCCGACCGGAATAATTGAACGAGTTCGCTACGAGTATGGAGTCATTCAGATTAATGTCAGATATTACCCCAACACGCCCCTTTTGTCCAAAAAAACGACTATTTTCAAGATAAAATACGAGAACAAATGGAAAGGCTGGACAATGGTGCACTTCAGTGATTGGATGTAGGCGGCCGC
Delete NTF2: (1-33, 98-133）	GGTACCATGCGTCTTCCAATTTTTCTTCTAGCTCTTTCAAGTGCTTCTATTGTCTTTTCATTGGATCCAGTCCCCGAAGAATATGCCAACGTACCGAAGGAGTTCAGATATTACCCCAACACGCCCCTTTTGTCCAAAAAAACGACTATTTTCAAGATAAAATACGAGAACAAATGGAAAGGCTGGACAATGGTGCACTTCAGTGATTGGATGTAGGCGGCCGC
Delete 98-132: (1-97, 133)	GGTACCATGCGTCTTCCAATTTTTCTTCTAGCTCTTTCAAGTGCTTCTATTGTCTTTTCATTGGATCCAGTCCCCGAAGAATATGCCAACGTACCGAAGGAGTTCTTCGAAAAGTTCCAGGCAGCTATCAAATCAGGGGACCCAGTTGCAGTAGTGGATCTTTTTGCTCCGGATGATATGCTTCCTGTCAGTGGCATGATTGAAGCGGCACAGGGAATCATCAAATCTTTTGAATCTTATCCGACCGGAATAATTGAACGAGTTCGCTACGAGTATGGAGTCATTCAGATTAATGTCTAGGCGGCCGC
